# Supplementary material for: Ethoxy Meso-Modified Heptamethine Cyanine Fluorophores: Synthesis, Photophysical Properties and BSA Sensing Study
Source: Molecules. 2026 Jun 29;31(13):2267. doi: 10.3390/molecules31132267 (PMC13362738; doi:10.3390/molecules31132267)
Supplement: Supplementary file 1 [file molecules-31-02267-s001.zip]

Archive with 5 entries (4 files):
- molecules-4334825-supplementary.pdf
- videos/
- videos/Fluorophore 6a binding to BSA (1).mp4
- videos/Fluorophore 6b binding to BSA (1).mp4
- videos/Fluorophore 6c binding to BSA (1).mp4
